# Supplementary material for: Altered Stereostructures of the DNA-Binding Domains of Variant Mating Proteins of Ophiocordyceps sinensis and the Wild Insect–Fungal Complex
Source: Biology (Basel). 2026 Jan 19;15(2):186. doi: 10.3390/biology15020186 (PMC12837857; doi:10.3390/biology15020186)
Supplement: Supplementary file 1 [file biology-15-00186-s001.zip]

Archive with 1 entries (1 files):
- biology-4031874-supplementary.pdf
